# Supplementary material for: Barriers and facilitators to representative acute leukemia trial participation at National Cancer Institute-designated comprehensive cancer centers
Source: Oncologist. 2025 Aug 8;30(9):oyaf241. doi: 10.1093/oncolo/oyaf241 (PMC12445654; doi:10.1093/oncolo/oyaf241)
Supplement: oyaf241_Supplementary_Data [file oyaf241_supplementary_data.zip]

Archive with 1 entries (1 files):
- Data Supplement the oncologist.docx
